# Supplementary material for: High Genotypic Discordance of Concurrent Mycobacterium tuberculosis Isolates from Sputum and Blood of HIV-Infected Individuals
Source: PLoS One. 2015 Jul 15;10(7):e0132581. doi: 10.1371/journal.pone.0132581 (PMC4503667; doi:10.1371/journal.pone.0132581)
Supplement: S1 Dataset — (XLS) [file pone.0132581.s001.xls]

## Sheet: Sheet1
	Dataset S1. Laboratory and clinical information for concurrent Mycobacterium tuberculosis isolates from sputum and blood of HIV-infected individuals
Patient#	#ITM	ID	Sample	0580	0802	1955	2996	0960	1644	2163b	3192	0424	0577	2165	4052	0154	2401	2531	4348	2687	2059	4156	3007	2347	2461	3171	3690	Diff.	Out_of	Spoligotype	Discordant	SITVIT Clade by KBBN	SpolDB4 SIT	Final lineage	Main MTB lineage	Strep	Ison	Rif	Eth	Karnofsky	Karn-Cat	EverARV	CurrARV	PrevTBtreatment	CurrTBtreatment	Weight_kg	Age_cat	Age	SEX
1	623	001UI0002B	Blood	2	1	3	5	4	1	4	3	4	4	2	8	2	1	6	2	1	2		2	4	1	5	2			1111111111111111111100001100001100001111111		LAM11-ZWE	59	LAM11_ZWE	4	s	s	s	s
	622	001UI0002S	sputum	2	1	3	5	4	1	4	3	4	4	2	8	2	1	6	2	1	2	2	2	4	1	5	2	0	23	1111111111111111111100001100001100001111111	NO	LAM11-ZWE	59	LAM11_ZWE	4	s	s	s	s	70	1	No	1	0		58.5	1	30	0
2	625	001UI0022B	Blood	2	2	2	5		4	4	3	2	4	2	4	2	2	5	2	1	2	2	3	4	2	3	3			1111111111111111111111111111111100001111111		T	53	T1	4	s	s	s	s
	624	001UI0022S	sputum	2	2	3	5	3	2	2	4	1	5	4	4	2	2	5	2	1	2	2	3	4	2	3	2	16	23	1111111111111111111111111111111100001110111	YES	T2	52	T2	4	s	s	s	s	80	2	Yes	0	0		46	1	34	1
3	1865	001UI0080B	Blood	2	3		4			2	3		5	4		2	2	5	2	1	1	0	4	4	1	3	3			1111111111110111111111111111111100001110111		T2	73	T2-T3	4	ND	ND	ND	ND
	1864	001UI0080S	sputum	2	2	3	5	3	2	2	4	1	5	4	4	2	2	5	2	1	2	2	3	4	2	3	2	8	19	1111111110110001111111111111111100001100101	YES	T	**	T1**	4	s	s	s	s	80	2	No	1	0		44	2	42	1
4	1867	001UI0096B	Blood	2	4	3	1			2		2	5	4	5	2	2	4	2	2	1	2	3	4	1	3	3			1111111110000000000111111111111100001110111		T3-ETH	345	T3_ETH	4	ND	ND	ND	ND
	1866	001UI0096S	sputum	2	1	2	5	3	2	3	4	3	5	4	7	2	2	5	2	1	2	2	3	4	2	3	3	10	21	0000000000000000000000001111111100001110111	YES	T2	125	T2	4	ND	ND	ND	ND	80	2	No	1	0		41	2	37	1
5	629	001UI0104B	Blood	2	1	3	5			3	3	3	2	4		2	4	5	3	1	2	2	3	5	1	3	3			1110000000111101111111000000000000111111111		CAS2	**	CAS2**	3	s	s	s	s
	628	001UI0104S	sputum	2	3	3	4	3	3	2	4	2	5		11	2	2	5	2	1	1	2	3	5	1	3	3	9	20	1100111111111111000111111111111100001110110	YES	T2	**	T2**	4	s	s	s	s	70	1	No	1	0		48	1	27	1
6	1869	001UI0131B	Blood	2	4	3	1	7	4	2	4	4	2	4	5	2	2	5	3	1	2	4	3	4	2	3	2			1110000110111111111000000000000000011111111		CAS1-Kili	21	CAS1_KILI	3	s	s	s	s
	1868	001UI0131S	sputum	2	4	3	1	7	4	2	4	4	2	4	5	2	2	5	3	1	2	4	3	4	2	3	2	0	24	1110000110111111111000000000000000011111111	NO	CAS1-Kili	21	CAS1_KILI	3	s	s	s	s	90	2	No	1	0		50	2	36	0
7	1871	001UI0147B	Blood	2	3	2	5	3	2	2	4	1	5	4	7	2	2	5	2	1	2	2	3	4	2	3	2			1011011010110000001111111111101000001100001		X2	**	X2**	4	ND	ND	ND	ND
	1870	001UI0147S	sputum	2	3	2	5	3	2	2	4	1	5	4	7	2	2	5	2	1	2	2	3	4	2	3	2	0	24	1111111111111111111111111111111100001110011	NO	T	78	T1-T2	4	s	s	s	s	70	1	No	1	0		55	2	39	1
8	631	001UM0013B	Blood	2	4	4	8	7	5		4	3	2		10	2	4	5	3	1	2	4	3	4	2	4	3			1110000111111111111100000000000000011111111		CAS	356	CAS	3	s	s	s	s
	630	001UM0013S	sputum	2	4	4	8	7	5	6	4	3	2		10	2	4	5	3	1	2	4	3	4	2	4	3	0	22	1110000111111111111100000000000000011111111	NO	CAS	356	CAS	3	s	s	s	s	70	1	No	1	0		41	1	28	0
9	634	001UM0032B	Blood	2	4	3	7		2	2	3	1	5	2	6	2	2	5	2	1	2	2	3	4	2	3	2			0000000000000000000000001111111100001110111		T2	125	T2	4	s	s	s	s
	633	001UM0032S	sputum	2	4	3	7	3	2	2	3	1	5	2	6	2	2	5	2	1	2	2	3	4	2	3	2	0	23	0000000000000000000000001111111100001110111	NO	T2	125	T2	4	s	s	s	s	60	1	Yes	0	0		52	2	44	1
10	673	001UM0045B	Blood	2	3	3	4	3	3	2	4	2	5	4	11	2	2	5	2	1	1	2	3	5	1	3	3			1100111111111111000111111111111100001110110		T2	**	T2**	4	s	s	s	r
	672	001UM0045S	sputum	2	1	3	4	3	3	3	3	2	5	4	6	2	2	5	2	1	1	2	3	4	1	3	3	5	24	1111111111110111001111111111111100001110110	YES	T2	**	T2**	4	s	s	s	r	60	1	No	1	0		45	1	32	1
11	675	001UM0072B	Blood	2	3	3	4	3	3	2	5	2	5	4	6	2	2	5	2	1	1	2	3	4	1	3	4			1100111111110011001111111111111100001110110		T2	**	T2**	4	s	s	s	r
	674	001UM0072S	sputum	2	3	3	4	3	3		5	2	5		6	2	2	5	2	1	1	2	3	4	1	3	4	0	22	1100111111110011001111111111111100001110110	NO	T2	**	T2**	4	s	s	s	r	60	1	No	1	0		50	1	30	1
12	677	001UM0074B	Blood	2	2	3	1	4	1	2	3	1	4	2	7	2	4	5	2	1	2	3	3	4	2	3	3			1111111110000000000111111111111100001111111		T3-ETH	149	T3_ETH	4	s	s	s	s
	676	001UM0074S	sputum	2	1	3	4	3	3	3	3	2	5	4	6	2	2	5	2	1	1	2	3	4	1	3	3	13	22	1111111111110111001111111111111100001110110	YES	T2	**	T2**	4	s	s	s	s	60	1	No	1	0		43	0	20	0
13	636	001UM0082B	Blood	2	2	2	5			4	3	2	4	2	4	2	2	5	2	1		2	3	4	2	3	3			1111111111111111111111111111111100001111111		T	53	T1	4	s	s	s	s
	635	001UM0082S	sputum	2	2	2	5		4	4	3	2	4	2	4	2	2	5	2	1	2	2	3	4	2	3	3	0	21	1111111111111111111111111111111100001111111	NO	T	53	T1	4	s	s	s	s	70	1	No	1	0		40	2	35	0
14	657	001UM0084B	Blood	3	3	1	5	4	3	2	3	3	2	4	6	2	2	5	2	1	2	2	3	4	2	3	3			0000000000000000000000001111111100001111111		LAM3	4	LAM3 and S /convergent	4	s	s	s	s
	656	001UM0084S	sputum	3	3	1	5	4	3	2	3	3	2	4	6	2	2	5	2	1	2	2	3	4	2	3	3	0	24	0000000000000000000000001111111100001111111	NO	LAM3	4	LAM3 and S /convergent	4	s	s	s	s	70	1	No	1	0		59.7	2	35	1
15	659	001UM0085B	Blood	2	3	4	7	8	5	2	4	3	2	4	10	2	4	5	3	1	2	4	4	4	2	3	3			1110000111111111111111000000000000111101111		CAS1-Delhi	1401	CAS1_DELHI	3	s	s	s	s
	658	001UM0085S	sputum	2	3	4	7	8	5		4	3	2		10	2	4	5	3	1	2	4	4	4	2	3	3	0	22	1110000111111111111111000000000000111111111	NO	CAS1-Delhi	26	CAS1_DELHI	3	s	s	s	s	50	1	No	1	0		49.5	1	29	1
16	661	001UM0093B	Blood	2	3	3	3	3	3	2	4	1	5	4	7	2	2	5	2	1	1	2	4	4	1	3	2			1111111111111111111111111111111100001110110		T2	135	T2	4	s	s	s	s
	660	001UM0093S	sputum	2	2		5			4	3	4	4	2	5	2		4	2	1	1		3 + 4					10	15	1111111111111111111100001100001100001111111	YES	LAM11-ZWE	59	LAM11_ZWE	4	s	s	s	s	60	1	Yes	0	0		45	1	26	0
17	681	001UM0104B	Blood	2	3	3	5	3	3	2	4	2	3	3	7	2	2	5	2	1	2	2	3	4	2	3	4			1111111111111111111111111111111100001110110		T2	135	T2	4	s	s	s	s
	680	001UM0104S	sputum	2	3	3	4	3	3	2	3	2	5	4	6	2	2	5	2	1	1	2	3	4	1	1	3	9	24	1111111111111111111111111111111100001110110	YES	T2	135	T2	4	s	s	s	s	60	1	No	1	0		48	0	19	0
18	639	001UM0124B	Blood	2	3	3	4	3	2	2	4	2	3	4	4	2	2	4	2	1	1	2	3	4	1	3	3			1111111111111111111111111111111100001110110		T2	135	T2	4	s	s	s	s
	638	001UM0124S	sputum	2	4	3	4			2	4	2	5	4	7	2	2	5	2	1	1	2	3	4	1	3	3	4	22	1111111111111111111111111111111100001110110	YES	T2	135	T2	4	s	s	s	s	80	2	No	1	0		49	2	36	1
19	641	001UM0128B	Blood	2	3	4	6	5	4	2	5	5	2	4	8	2	2	5	3	1	2	3	3	4	2	3	3			1110000111111111111110000000000000111111111		CAS1-Delhi	142	CAS	3	s	s	s	s
	640	001UM0128S	sputum	2	1	3	4	3	2	2	4	1	5	3	4	2	2	5	2	1	2	2	3	4	2	3	2	13	24	1111111111111111111111111111111100001110111	YES	T2	52	T2	4	s	s	s	s	70	1	No	1	0		54.3	1	30	0
20	643	001UM0129B	Blood	2	1	3	4	4	1	4	3	4	4	2	8	2	1	6	2	1	2	2	2	4	1	5	2			1111111111111111111100001100001100001111111		LAM11-ZWE	59	LAM11_ZWE	4	s	s	s	s
	642	001UM0129S	sputum	2	3	3	4	3	3	2	4	2	3	4	6	2	2	5	2	1	1	2	1	4	1	3	3	15	24	1111111111111111111111111111111100001110110	YES	T2	135	T2	4	s	s	s	s	60	1	Yes	0	0		55	1	25	1
21	684	001UM0140B	Blood	2	4	3	4	3	3	2	4	2	5	4	6	2	2	2	2	1	1	2	3	4	1	3	4			1100111111111111001111111111111100001110110		T2	420	T2	4	s	s	s	s
	683	001UM0140S	sputum	2	2	3	5	5	3	4	3	1	3	3	7	2	4	5	2	1	2	3	4	6	2	3	3	17	24	1111111111111111111111111111110100011111111	YES	H3	**	H3**	4	s	s	s	s	70	1	No	1	0		54	1	27	1
22	663	001UM0141B	Blood	3	3	1	5	4	3	2	3	3	2	4	6	2	2	5	2	1	2	2	3	4	2	3	3			0000000000000000000000001111111100001111111		LAM3	4	LAM3 and S /convergent	4	s	s	s	s
	662	001UM0141S	sputum	3	3	1	5	4	3	2	3	3	2	4	6	2	2	5	2	1	2	2	3	4	2	3	3	0	24	0000000000000000000000001111111100001111111	NO	LAM3	4	LAM3 and S /convergent	4	s	s	s	s	60	1	No	1	0		32	2	41	0
23	665	001UM0149B	Blood	2	2	3	5	5	3	5	3	1	3	3	7	2	4	1	2	2	1	4	3	6	2	3	3			1111111111111111111111111111110100001111111		H3	50	H3	4	s	s	s	s
	664	001UM0149S	sputum	2	2	3	5	5	3	5	3	1	3	3	7	2	4	1	2	2	1	4	3	6	2	3	3	0	24	1111111111111111111111111111110100001101111	NO	H3	168	H3	4	s	s	s	s	60	1	No	1	0		50	2	40	0
24	645	001UM0150B	Blood							2	4	2	5		6	2		5	2	1	1	14	3	4	1	3	3			1111111111111111111111111111111100001110110		T2	135	T2	4	s	s	s	s
	644	001UM0150S	sputum	2	4	2	4	4	3	2	4	2	5	3	6	2	2	5	2	1	1	2	3	4	1	3	3	1	16	1111111111111111111111111111111100001110110	NO	T2	135	T2	4	s	s	s	s	70	1	No	1	0		39	1	25	0
25	647	001UM0164B	Blood	2	6	3	4	3		2	4	2	4	4	6	2	2	5	2	1	1	2	3	4	1	3	3			1111111111111111111111111111111100001110110		T2	135	T2	4	s	s	s	s
	646	001UM0164S	sputum																											1111111111111111111111111111111100001110111	NO	T2	52	T2	4	s	s	s	s	80	2	No	1	1	No	56.3	1	25	1
26	667	001UM0165B	Blood	2	3	3	4	3	3	2	4	2	3	4	6	2	2	5	2	1	1	2	1	4	1	3	3			1111111111111111111111111111111100001110110		T2	135	T2	4	s	s	s	s
	666	001UM0165S	sputum	2	6	3	4	3	3	2	4	2	4	4	6	2	2	5	2	1	1	2	3	4	1	3	3	3	24	1111111111111111111111111111111100001110110	YES	T2	135	T2	4	s	s	s	s	60	1	No	1	0		51	3	58	0
27	649	001UM0167B	Blood	2	3	3	4			2	4	2	5	4	7	2	2	5	2	1	1	2	3	4	1	3	3			1111111111111111111111111111111100001110110		T2	135	T2	4	s	s	s	s
	648	001UM0167S	sputum	2	3	3	4	3	3	2	4	2	5	4	7	2	2	5	2	1	1	2	3	4	1	3	3	0	22	1111111111111111111111111111111100001110110	NO	T2	135	T2	4	s	s	s	s	60	1	No	1	0		50	2	37	1
28	651	001UM0173B	Blood	2	3	4	6	5	4	2	5	5	2	4	8	2	2	5	3	1	2	3	3	4	2	3	3			1110000111111111111110000000000000111111111		CAS1-Delhi	142	CAS	3	s	s	s	s
	650	001UM0173S	sputum	2	2	3	5	3	2	3	5	1	5	4	7	2	2	5	2	1	2	3	3	4	2	3	3	10	24	1110000111111111111110000000000000111111111	YES	CAS1-Delhi	142	CAS	3	s	s	s	s	60	1	No	1	1	No	50	1	30	1
29	669	001UM0180B	Blood	2	3	4	5	5	4	2	5	4	2	4	8	2	2	2	4	1	2	3	3	4	2	3	3			1110000111111111111111000000000000111111111		CAS1-Delhi	26	CAS1_DELHI	3	s	s	s	s
	668	001UM0180S	sputum	2	3	3	4	3	3	2	4	1	5	4	4	2	2	5	1	1	1	2	3	4	1	3	3	13	24	1100111111111111001111111111111100001110110	YES	T2	420	T2	4	s	s	s	s	70	1	Yes	1	0		50	2	43	1
30	671	001UM0183B	Blood	2	3	2	2		3	3	2	2	5	4	7	2	2	5	2	1	2		3	4	2	3	3			0000000111111111111111111111111100001110111		T2	**	T2**	4	s	s	s	s
	670	001UM0183S	sputum	2	3	2	3	3	3	3	2	2	5	4	7	2	2	5	2	1	2	2	3	4	2	3	3	1	22	0000000111111111111111111111111100001110111	NO	T2	**	T2**	4	s	s	s	s	60	1	Yes	0	0		41	1	25	0
31	653	001UM0186B	Blood	2	3	3	4	2	3	2	4	2	5	4	6	2	2	5	2	1	1	2	3	4	1	3	3			1100111111111111001110111111111100001110110		T2	**	T2**	4	s	s	s	s
	652	001UM0186S	sputum	2	3	3	4	2	3		4	2	5	4	6	2	2	5	2	1	1	2	3	4	1	3	3	0	24	1100111111111111001110111111111100001110110	NO	T2	**	T2**	4	s	s	s	s	60	1	No	1	0		55	1	32	1
32	686	001UM0187B	Blood	2	3	3	4	3	3	2	4	2	5	4	7	2	2	5	2	1	1	2	3	4	1	3	3			1111111111110011111111111111111100001110110		T2	**	T2**	4	s	s	s	s
	685	001UM0187S	sputum	2	3		4	3		2	4	2	5	4		2	2	5	2	1	1	3 + 4		4	1	3	3	1	21	1111111111110011111111111111111100001110110	NO	T2	**	T2**	4	s	s	s	s	60	1			0		61	2	35	0
33	655	001UM0199B	Blood	2	1	3	5	4	1	4	3	4	4	2	8	2	1	6	2	1	2	2	2	4	1	5	2			1111111111111111111100001100001100001111111		LAM11-ZWE	59	LAM11_ZWE	4	s	s	s	s
	654	001UM0199S	sputum	2	1	3	5	4	1	4	3	4	4	2	8	2	1	6	2	1	2	2	2	4	1	5	2	0	24	1111111111111111111100001100001100001111111	NO	LAM11-ZWE	59	LAM11_ZWE	4	s	s	s	s	60	1	Yes	0	0		43	0	22	0
34	690	001UM0205B	Blood	2	4	4	7	6	5	3 + 5	4	3	2	2	8	2	4	5	3	1	2	4	3	4	2	4	3			1110000111111111111100000000000000011111111		CAS	356	CAS	3	s	s	s	s
	689	001UM0205S	sputum	2	4	4	7	6	5		4	3	2		8	2	4	5	3	1	2	4	3	4	2	4	3	0	22	1110000111111111111100000000000000011111111	NO	CAS	356	CAS	3	s	s	s	s	60	1	No	1	0		53	1	31	1
35	1885	001UM0233B	Blood	2	3	4	7	8	5		4	3	2	4	10	2	4	5	3	1	2	4	4	4	2	3	3			1110000111111111111111000000000000111111111		CAS1-Delhi	26	CAS1_DELHI	3	s	s	s	s
	1884	001UM0233S	sputum	2	3	4	7	8	5	2	4	3	2	4	10	2	4	5	3	1	2	4	4	4	2	3	3	0	23	1110000111111111111111000000000000111111111	NO	CAS1-Delhi	26	CAS1_DELHI	3	s	s	s	s	60	1	No	1	0		60	3	49	1
36	694	001UM0236B	Blood	2	1	3	5	4	1	2	3	4	4	2	4	2	4	6	3	1	2	2	2	4	1	5	2			1111111111111111111111111111111100001110110		T2	135	T2	4	s	s	s	s
	693	001UM0236S	sputum	2	1	3	5	4	1	2	3	4	4	2	4	2	1	6	2	1	2	2	2	4	1	5	2	2	24	1111111111110111111100001100001100001111111	YES	LAM11-ZWE	1471	LAM11_ZWE	4	s	s	s	s	70	1	Yes	0	0		55	1	28	0
37	1887	001UM0242B	Blood	2	3		4		3	2	3	2	5	4	7	2	2	5	2	1	1	2	3	4	1	2	3			1011011010111001111111111111111000001100110		T	**	T1**	4	ND	ND	ND	ND
	1886	001UM0242S	sputum	2	3	3	4	3	3	2	3	2	5	4	6	2	2	5	2	1	1	2	3	4	1	2	3	1	22	1111111111111111111111111111111100001110110	NO	T2	135	T2	4	s	s	s	s	60	1	No	1	0		50	1	26	0
38	696	001UM0245B	Blood	2	4 + 5	3	4	3	3	2	4	2	5	4	6 + 7	2	2	2 + 5	2	1	1	2	3	4 + 6	1	3	3 + 4			1111111111111111111111111111111100001110110		T2	135	T2	4	s	s	s	r
	695	001UM0245S	sputum	2	4	3	4	3	3	2	4	2	5	4	6	2	2	2	2	1	1	2	3	4	1	3	4	5	24	1111111111111111111111111111111100001110110	YES	T2	135	T2	4	s	s	s	r	60	1	No	1	0		40	3	45	0
39	1891	001UM0246B	Blood	2	3		4			2	3 + 5	0	6	5	5	2		4	2	2	1		3	4	2	3	2					T2	**	T2**	4	ND	ND	ND	ND
	1890	001UM0246S	sputum	2	4	3	4	3	3	2	4	2	5	2 + 4	7	2	2	5	2	1	1	2	3	4	1	3	3	10	19	1111111111111111111111111111111100001110110	YES	T2	135	T2	4	ND	ND	ND	ND	60	1	No	1	0		46	2	40	0
40	1893	001UM0265B	Blood	2	4	3	5	2	3	2	4	2	5	4	7	2	2	5	2	1	1	0	3	4	2	3	3			0000000000000000000000001111111100001110111		T2	125	T2	4	s	s	s	s
	1892	001UM0265S	sputum	3	3	1	5	4	3	2	3	3	2	4	6	2	2	5	2	1	2	2	3	4	2	3	3	10	24	0000000000000000000000001111111100001111111	YES	LAM3	4	LAM3 and S /convergent	4	s	s	s	s	60	1	No	1	0		51	3	45	1
41	1895	001UM0268B	Blood	2	2	3	5	5	3	5	3	1	3	3	7	2	4	5	2	1	2	3	5	6	2	3	3			1111111111111111111111111111110100001111111		H3	50	H3	4	s	s	s	s
	1894	001UM0268S	sputum	2	2	3	5	5	3	2 + 5	3	1	3	3	7	2	4	5	2	1	2	3	5	6	2	3	3	1	24	1111111111111111111111111111110100001111111	NO	H3	50	H3	4	s	s	s	s	60	1	No	1	1	No	40	0	24	0
42	1897	001UM0279B	Blood	2	2	3	5	3	2	2	4	1	5	4	4	2	2	5	2	1	2	2	3	4	2	3	2			1111111111110111111111111111111100001110111		T2	73	T2-T3	4	ND	ND	ND	ND
	1896	001UM0279S	sputum	2	4		5	2	1	3	3	2	4	2	5	2	2	5	2	1	2	0	3	4	2	3	5	11	23	1111111111111111111111111111111100001111111	YES	T	53	T1	4	ND	ND	ND	ND	60	1	No	1	0		51	1	27	0
43	1899	001UM0282B	Blood	2	3	4	7		5	2	4	3	2		10	2	2	5	3	1	2	4	3 + 4	4	2	3	3			1110000111111111111111000000000000111111111		CAS1-Delhi	26	CAS1_DELHI	3	s	s	s	s
	1898	001UM0282S	sputum	2	3	4	7	8	5	2	4	3	2	2	10	2	2	5	3	1	2	4	4	4	2	3	3	1	24	1110000111111111111111000000000000111111111	NO	CAS1-Delhi	26	CAS1_DELHI	3	ND	ND	ND	ND	70	1	Yes	0	0		42	2	36	0
44	1901	001UM0295B	Blood	2	3	3	5			2	3	2	5	4		2	2	5	2		1			4	2	3	3			1111111111111001111111111111111100001100111		T	**	T1**	4	ND	ND	ND	ND
	1900	001UM0295S	sputum	2	2	3	4	3	2	3	4	1	5	2	5	2	2	5	2	1	2	2	3	4	2	3	2	8	19	1111111111111111111111111111111100001110111	YES	T2	52	T2	4	s	s	s	s	60	1	Yes	0	0		48	1	28	0
45	1903	001UM0307B	Blood	3	3	1	5	4	3	2	3	3	2	4	6	2	2	5	2	1	2	2	3	4	2	3	3			0000000000000000000000001111111100001111111		LAM3	4	LAM3 and S /convergent	4	s	s	s	s
	1902	001UM0307S	sputum	3	3	1	5	4	3	2	3	3	2	4	6	2	2	5	2	1	2	2	3	4	2	3	3	0	24	0000000000000000000000001111111100001111111	NO	LAM3	4	LAM3 and S /convergent	4	s	s	s	s	60	1	No	1	0		51	2	38	0
46	1905	001UM0319B	Blood	0	2	3	1	4		2	3	1	5	4	4	2	2	5	2	1	2	2	3	4	2	3	2			1000011110111001001111111111111100001100100		T	**	T1**	4	ND	ND	ND	ND
	1904	001UM0319S	sputum	2	3	3	4	3	3	1	4	2	5	4	8	2	2	5	2	1	1	2	3	4	1	3	3	11	23	1100111111111111001111111111111100001110110	YES	T2	420	T2	4	s	s	s	s	60	1	Yes	1	0		55	2	35	1
47	1907	001UM0338B	Blood																											1011111111110001111111111111111100001100110		T2	**	T2**	4	ND	ND	ND	ND
	1906	001UM0338S	sputum																											1011111111110001111111111111111000001100110	NO	T2	**	T2**	4	ND	ND	ND	ND	60	1	Yes	0	1	No	54	2	38	0
48	1909	001UM0340B	Blood	2	3	4	7			2	3 + 5	3	2	5	4	2	2	5	3	2	1		3	4	2	3	3			1111111111111101111111111111111100001110110		T2	**	T2**	4	ND	ND	ND	ND
	1908	001UM0340S	sputum	2	6	3	4	3	3	2	4	2	4	4	6	2	2	5	2	1	1	2	3	4	1	3	3	11	21	1111111111111111111111111111111100001110110	YES	T2	135	T2	4	s	r	s	s	60	1	No	1	0		51	1	30	1
49	1911	001UM0342B	Blood																											1111111111111101111111111111111100001110111		T2	117	T1	4	ND	ND	ND	ND
	1910	001UM0342S	sputum																											0100111111111111001111111111111100001110110	YES	T2	**	T2**	4	s	s	s	s	60	1	No	1	0		56	1	26	1
50	1913	001UM0350B	Blood	2	2	3	4			2	3		1	4		2	2	4	2	1	1	2	3	5	1	3	3			1111111111111101111111111111111100001100111		T	**	T1**	4	ND	ND	ND	ND
	1912	001UM0350S	sputum	2	3	3	3	3	3	2	4	2	5	4	7	2	2	5	2	1	1	2	3	4	1	3	4	7	20	1100111111111111001111111111111100001110110	YES	T2	420	T2	4	s	s	s	s	60	1	No	1	0		45	1	30	1
51	1915	001UM0355B	Blood	2	4	3	5	2	3	2	2	3	2	2		1	1	6	2	1	2	2	3	4	2	3	2			1111111111111100000000000000000000000000000		ZERO	1451	U	4	ND	ND	ND	ND
	1914	001UM0355S	sputum	2	4	3	4	3	3	2	4	2	5	3	6	2	2	4	2	1	1	2	3	4	1	3	3	12	23	1100111111111111001111111111111100001110110	YES	T2	420	T2	4	s	s	s	s	60	1	No	1	0		55	1	28	1
	No shade =	Concordant pairs
	Shadded =	Discordant pairs
	SIT =	Shared International Type
	** =	SpolDB4 Unknown, interpreted basing on TB insight on-line database as described under method section
[truncated: 8 more columns]

## Sheet: Sheet2
LJ	0	NG
	1	<10
	2	10-100
	3	>100
MGIT	0	<10
	1	>10
Bactec	0	<20
	1	>20
Karnofsky	1	50-70
	2	80>
